# Supplementary material for: Genetic Predisposition to SARS-CoV-2 Infection: Cytokine Polymorphism and Disease Transmission within Households
Source: Biology (Basel). 2023 Oct 30;12(11):1385. doi: 10.3390/biology12111385 (PMC10669642; doi:10.3390/biology12111385)
Supplement: Supplementary file 1 [file biology-12-01385-s001.zip]

Archive with 1 entries (1 files):
- biology-2612320-supplementary.pdf
